# Supplementary material for: Development of microsatellite markers for the resin‐yielding, non‐timber forest product species Boswellia serrata (Burseraceae)
Source: Appl Plant Sci. 2018 Sep 19;6(9):e01180. doi: 10.1002/aps3.1180 (PMC6159645; doi:10.1002/aps3.1180)
Supplement: Supplementary file 1 — APPENDIX S1. Genotyping data for Boswellia serrata and B. ovalifoliolata. [file APS3-6-e01180-s001.xls]

## Sheet: Boswellia serrata
Maradani et al.—Applications in Plant Sciences 6(9). Appendix S1. DOI
Appendix S1A. Genotyping data for Boswellia serrata.
Sample no	BS06a	BS06b	BS08a	BS08b	BS11a	BS11b	BS13a	BS13b	BS14a	BS14b	BS16a	BS16b	BS23a	BS23b	BS25a	BS25b	BS28a	BS28b	BS29a	BS29b	BS32a	BS32b
BRTA001	176	228	173	173	182	198	280	296	189	202	120	138	200	210	208	252	161	176	186	228	256	270
BRTA002	178	178	173	181	182	204	290	290	189	208	126	126	200	214	234	234	161	179	192	192	264	264
BRTA003	178	186	173	209	182	206	290	294	195	195	126	128	200	216	234	238	164	164	192	198	264	268
BRTA004	178	188	181	181	184	184	290	296	195	202	126	130	208	208	234	246	164	176	192	202	264	270
BRTA005	178	206	181	209	184	198	294	294	195	208	126	132	208	210	234	250	164	179	192	208	268	268
BRTA006	178	214	209	209	182	184	294	296	202	202	126	136	208	214	234	252	176	176	192	214	268	270
BRTA007	178	228	173	173	184	198	296	296	202	208	126	138	208	216	234	252	176	179	192	220	270	270
BRTA008	186	186	173	181	198	198	258	258	208	208	128	128	210	210	238	238	179	179	192	224	242	242
BRTA009	186	188	173	209	198	206	258	262	183	183	128	130	210	214	238	246	158	158	192	226	242	246
BRTA010	186	206	181	181	206	206	258	264	183	189	128	132	210	216	238	250	158	161	192	228	242	248
BRTA011	186	214	181	209	182	198	258	270	183	195	128	136	214	214	238	252	158	164	198	198	246	246
BRTA012	186	228	209	209	182	206	258	278	183	202	128	138	214	216	238	252	158	176	198	202	246	248
BRTA013	188	188	173	181	184	184	258	280	183	208	130	130	216	216	246	246	158	179	198	208	246	250
BRTA014	188	206	173	209	184	198	258	290	189	189	130	132	188	188	246	250	161	161	198	214	246	252
BRTA015	188	214	181	181	184	204	258	294	189	195	130	136	188	190	246	252	161	164	198	220	246	254
BRTA016	188	228	181	209	184	206	258	296	189	202	130	138	188	194	246	252	161	176	198	224	246	256
BRTA017	206	206	209	209	198	198	262	262	189	208	132	132	188	196	250	250	161	179	198	226	246	264
BRTA018	206	214	173	173	198	204	262	264	195	195	132	136	188	198	250	252	164	164	198	228	256	270
BRTA019	206	228	173	181	198	206	262	270	195	202	132	138	188	200	250	252	161	185	202	202	264	264
BRTA020	214	214	173	209	204	204	262	278	195	208	136	136	188	208	252	252	164	164	202	208	264	268
MMA001	188	214	173	181	198	198	262	278	189	208	130	136	194	216	246	252	158	185	214	226	256	256
MMA002	188	228	173	209	198	206	262	280	195	195	130	138	196	196	246	252	158	185	214	228	256	264
MMA003	206	206	181	181	206	206	262	290	195	202	132	132	196	198	250	250	164	176	220	220	256	268
MMA004	206	214	181	209	182	198	262	294	195	208	132	136	196	200	206	252	164	179	220	224	256	270
MMA005	206	228	209	209	182	184	262	296	202	202	132	138	196	208	206	252	176	176	220	226	264	264
MMA006	214	214	173	173	182	198	264	264	202	208	136	136	196	210	208	208	176	179	220	228	264	268
MMA007	214	228	173	181	182	204	264	270	183	189	136	138	196	214	208	234	158	161	224	224	264	270
MMA008	228	228	173	209	182	206	264	278	183	195	138	138	196	216	246	252	158	164	224	226	268	268
MMA009	172	172	181	181	184	184	264	280	183	202	118	118	198	198	206	206	158	176	224	228	268	270
MMA010	172	176	181	209	184	198	264	290	183	208	118	120	198	200	206	208	158	179	226	226	270	270
MMA011	172	178	209	209	184	204	264	294	189	189	118	126	198	208	234	252	161	161	226	228	242	242
MMA012	172	186	173	173	184	206	264	296	189	195	118	128	198	210	238	238	161	164	228	228	242	246
MMA013	172	188	173	181	198	198	270	270	189	202	118	130	198	214	238	246	161	176	208	214	256	270
MMA014	172	206	173	209	198	204	270	278	189	208	118	132	198	216	206	250	161	179	208	220	264	264
MMA015	172	214	181	181	198	206	270	280	195	208	118	136	200	200	206	252	158	164	208	224	264	268
MMA016	172	228	181	209	204	204	270	290	202	202	118	138	200	208	206	252	158	176	208	226	264	270
MMA017	176	176	209	209	204	206	270	294	202	208	120	120	200	210	208	208	158	179	208	228	268	268
MMA018	176	178	173	173	206	206	270	296	208	208	120	126	200	214	208	234	158	185	214	214	268	270
MMA019	176	186	173	181	182	184	278	278	183	183	120	128	200	216	208	238	158	185	214	220	270	270
MMA020	176	188	173	209	182	198	278	280	183	189	120	130	208	208	234	252	158	185	214	224	242	242
CWLA001	178	228	173	209	206	206	264	294	195	202	126	138	200	208	234	252	164	176	208	214	264	270
CWLA002	186	186	181	181	182	198	264	296	195	208	128	128	200	210	238	238	164	179	208	220	268	268
CWLA003	186	188	181	209	178	204	270	270	195	208	128	130	200	214	238	246	164	179	208	224	268	270
CWLA004	186	206	209	209	178	206	270	278	202	202	128	132	200	216	206	208	176	176	208	226	270	270
CWLA005	186	214	173	173	182	182	270	280	202	208	128	136	208	208	252	252	176	179	208	228	242	242
CWLA006	186	228	173	181	182	184	270	290	189	195	128	138	208	210	246	252	161	164	214	214	242	246
CWLA007	188	188	173	209	182	184	270	294	189	202	130	130	208	214	208	234	161	176	214	220	242	248
CWLA008	188	206	181	181	184	198	270	296	189	208	130	132	208	216	208	250	161	179	214	224	246	246
CWLA009	188	214	181	209	198	198	278	278	195	195	130	136	210	210	246	252	164	164	214	226	246	248
CWLA010	188	228	209	209	198	206	278	280	195	202	130	138	210	214	246	252	164	176	214	228	246	250
CWLA011	206	206	173	173	206	206	278	290	195	208	132	132	210	216	250	250	164	179	220	220	246	252
CWLA012	206	214	173	181	182	198	278	294	195	208	132	136	214	214	206	208	164	179	220	224	246	254
CWLA013	206	228	173	209	184	206	278	296	202	202	132	138	214	216	252	252	176	176	220	226	256	268
CWLA014	214	214	181	181	198	198	280	280	202	208	136	136	216	216	246	252	176	179	220	228	256	270
CWLA015	214	228	181	209	198	204	280	290	189	195	136	138	188	188	208	234	161	164	224	224	264	264
CWLA016	228	228	209	209	198	206	280	294	195	202	138	138	188	190	208	250	164	176	224	226	264	268
CWLA017	172	172	173	173	204	204	280	296	195	208	118	118	188	194	206	206	164	179	224	228	264	270
CWLA018	172	176	173	181	204	206	290	290	189	202	118	120	188	196	206	208	161	176	226	226	268	268
CWLA019	172	178	173	209	206	206	290	294	189	208	118	126	188	198	206	234	161	179	226	228	268	270
CWLA020	172	172	181	181	172	172	290	296	195	195	118	128	188	200	206	208	164	164	228	228	270	270

## Sheet: B. ovalifoliolata
Appendix S1B. Genotyping data for Boswellia ovalifoliolata.
Sample no	BS06a	BS06b	BS08a	BS08b	BS11a	BS11b	BS13a	BS13b	BS14a	BS14b	BS16a	BS16b	BS23a	BS23b	BS25a	BS25b	BS28a	BS28b	BS29a	BS29b	BS32a	BS32b
SBoA01	186	186	173	173	178	182	294	296	195	195	128	128	198	198	246	252	164	164	198	224	252	252
SBoA02	186	188	173	181	178	184	296	296	195	202	128	130	198	200	208	234	164	176	198	226	248	254
SBoA03	186	206	173	209	182	182	258	258	195	208	128	132	198	208	208	250	164	179	198	228	248	256
SBoA04	186	214	181	181	182	184	258	262	202	202	128	136	198	210	234	252	176	176	202	202	248	264
SBoA05	186	228	181	209	182	198	258	264	202	208	128	138	198	214	238	238	176	179	202	208	256	270
SBoA06	188	188	209	209	182	204	258	270	208	208	130	130	198	216	238	246	179	179	202	214	264	264
SBoA07	188	206	173	173	182	206	258	278	183	183	130	132	200	200	238	250	158	158	202	220	264	268
SBoA08	188	214	173	181	184	184	258	280	183	189	130	136	200	208	238	252	158	161	202	224	264	270
SBoA09	188	228	173	209	184	198	258	290	183	195	130	138	200	210	238	252	158	164	202	226	268	268
SBoA10	206	206	181	181	182	184	258	294	183	202	132	132	200	214	246	246	158	176	202	228	268	270
